# Supplementary material for: Inhibition of phosphatidylinositol 3‐kinase α (PI3Kα) prevents heterotopic ossification
Source: EMBO Mol Med. 2019 Aug 2;11(9):e10567. doi: 10.15252/emmm.201910567 (PMC6728602; doi:10.15252/emmm.201910567)
Supplement: Supplementary file 3 — Movie EV1 [file EMMM-11-e10567-s003.zip › manuscriptEMM-2019-10567_MovieEV1/README.txt]

Movie EV1. 3D heterotopic ossification of ACVR1Q207D mice treated with
control vehicle.
