# Supplementary material for: Inhibition of phosphatidylinositol 3‐kinase α (PI3Kα) prevents heterotopic ossification
Source: EMBO Mol Med. 2019 Aug 2;11(9):e10567. doi: 10.15252/emmm.201910567 (PMC6728602; doi:10.15252/emmm.201910567)
Supplement: Supplementary file 4 — Movie EV2 [file EMMM-11-e10567-s004.zip › manuscriptEMM-2019-10567_MovieEV2/README.txt]

Movie EV2. 3D heterotopic ossification of ACVR1Q207D mice treated with
intermittent BYL719.
