# Supplementary material for: Inhibition of phosphatidylinositol 3‐kinase α (PI3Kα) prevents heterotopic ossification
Source: EMBO Mol Med. 2019 Aug 2;11(9):e10567. doi: 10.15252/emmm.201910567 (PMC6728602; doi:10.15252/emmm.201910567)
Supplement: Supplementary file 5 — Movie EV3 [file EMMM-11-e10567-s005.zip › manuscriptEMM-2019-10567_MovieEV3/README.txt]

Movie EV3. 3D heterotopic ossification of ACVR1Q207D mice treated with
daily BYL719.
